# Supplementary material for: Perioperative Predictors of Complications and Flap Loss in Microvascular Reconstructive Surgery: The Role of Fluid Balance, Crystalloid Administration and Operative Time
Source: J Clin Med. 2026 Jul 10;15(14):5432. doi: 10.3390/jcm15145432 (PMC13411073; doi:10.3390/jcm15145432)
Supplement: Supplementary file 1 [file jcm-15-05432-s001.zip]

Archive with 1 entries (1 files):
- jcm-4355827-supplementary.pdf
